# Supplementary material for: Machine Learning in Adapted Physical Activity: Clinical Applications, Monitoring, and Implementation Pathways for Personalized Exercise in Chronic Conditions: A Narrative Review
Source: J Funct Morphol Kinesiol. 2026 Mar 4;11(1):106. doi: 10.3390/jfmk11010106 (PMC13028406; doi:10.3390/jfmk11010106)
Supplement: Supplementary file 1 [file jfmk-11-00106-s001.zip]

Archive with 1 entries (1 files):
- jfmk-4146766-supplementary.pdf
